# Supplementary material for: A High-Content Screen Reveals New Small-Molecule Enhancers of Ras/Mapk Signaling as Probes for Zebrafish Heart Development
Source: Molecules. 2018 Jul 11;23(7):1691. doi: 10.3390/molecules23071691 (PMC6099644; doi:10.3390/molecules23071691)
Supplement: Supplementary file 1 [file molecules-23-01691-s001.zip]

Archive with 26 entries (23 files):
- molecules-327113 Supplementary Figures & Data/
- molecules-327113 Supplementary Figures & Data/Supplementary Data Legends.pdf
- __MACOSX/
- __MACOSX/molecules-327113 Supplementary Figures & Data/
- __MACOSX/molecules-327113 Supplementary Figures & Data/._Supplementary Data Legends.pdf
- molecules-327113 Supplementary Figures & Data/Supplementary Figure Legends.pdf
- __MACOSX/molecules-327113 Supplementary Figures & Data/._Supplementary Figure Legends.pdf
- molecules-327113 Supplementary Figures & Data/Supplementary Fig S4 timtecR.tiff
- __MACOSX/molecules-327113 Supplementary Figures & Data/._Supplementary Fig S4 timtecR.tiff
- molecules-327113 Supplementary Figures & Data/Supplementary Fig S3 timtecR.tiff
- __MACOSX/molecules-327113 Supplementary Figures & Data/._Supplementary Fig S3 timtecR.tiff
- molecules-327113 Supplementary Figures & Data/.DS_Store
- __MACOSX/molecules-327113 Supplementary Figures & Data/._.DS_Store
- molecules-327113 Supplementary Figures & Data/Supplementary Data 2 timtecR.xls
- __MACOSX/molecules-327113 Supplementary Figures & Data/._Supplementary Data 2 timtecR.xls
- molecules-327113 Supplementary Figures & Data/Supplementary Fig S2 TimtecR.tiff
- __MACOSX/molecules-327113 Supplementary Figures & Data/._Supplementary Fig S2 TimtecR.tiff
- molecules-327113 Supplementary Figures & Data/Supplementary Data 1 timtecR.xls
- __MACOSX/molecules-327113 Supplementary Figures & Data/._Supplementary Data 1 timtecR.xls
- molecules-327113 Supplementary Figures & Data/Supplementry data 4 timtecR.pdf
- __MACOSX/molecules-327113 Supplementary Figures & Data/._Supplementry data 4 timtecR.pdf
- molecules-327113 Supplementary Figures & Data/Supplementary Data 3 timtecR.pdf
- __MACOSX/molecules-327113 Supplementary Figures & Data/._Supplementary Data 3 timtecR.pdf
- molecules-327113 Supplementary Figures & Data/Supplementary Fig S1 timtecR.tiff
- __MACOSX/molecules-327113 Supplementary Figures & Data/._Supplementary Fig S1 timtecR.tiff
- __MACOSX/._molecules-327113 Supplementary Figures & Data
