# Supplementary material for: A High-Content Screen Reveals New Small-Molecule Enhancers of Ras/Mapk Signaling as Probes for Zebrafish Heart Development
Source: Molecules. 2018 Jul 11;23(7):1691. doi: 10.3390/molecules23071691 (PMC6099644; doi:10.3390/molecules23071691)
Supplement: Supplementary file 1 [file molecules-23-01691-s001.zip › molecules-327113 Supplementary Figures & Data/Supplementary Data 2 timtecR.xls]

## Sheet: raw data 6.11.2018
mol_i	mol_smi	mol_name	scaf_smi	pScore	in_drug	advisory	substancesTested	substancesActive	assaysTested	assaysActive	samplesTested	samplesActive
1	CC(C)N1C\C(=C/c2ccccc2)C(=O)\C(C1)=C\c1ccccc1		O=C1C(CNCC1=Cc1ccccc1)=Cc1ccccc1	967	FALSE	High pScore.	26	25	694	192	9840	795
1	CC(C)N1C\C(=C/c2ccccc2)C(=O)\C(C1)=C\c1ccccc1		C=C1CNCC(=Cc2ccccc2)C1=O	967	FALSE	High pScore.	26	25	694	192	9840	795
1	CC(C)N1C\C(=C/c2ccccc2)C(=O)\C(C1)=C\c1ccccc1		C=C1CNCC(=C)C1=O	913	FALSE	High pScore.	34	33	697	205	14308	975
2	CN1C\C(=C\c2ccccc2Br)C(=O)\C(C1)=C\c1ccccc1Br		O=C1C(CNCC1=Cc1ccccc1)=Cc1ccccc1	967	FALSE	High pScore.	26	25	694	192	9840	795
2	CN1C\C(=C\c2ccccc2Br)C(=O)\C(C1)=C\c1ccccc1Br		C=C1CNCC(=Cc2ccccc2)C1=O	967	FALSE	High pScore.	26	25	694	192	9840	795
2	CN1C\C(=C\c2ccccc2Br)C(=O)\C(C1)=C\c1ccccc1Br		C=C1CNCC(=C)C1=O	913	FALSE	High pScore.	34	33	697	205	14308	975
3	CN1C\C(=C\c2ccc(C)cc2)C(=O)\C(C1)=C\c1ccc(C)cc1		O=C1C(CNCC1=Cc1ccccc1)=Cc1ccccc1	967	FALSE	High pScore.	26	25	694	192	9840	795
3	CN1C\C(=C\c2ccc(C)cc2)C(=O)\C(C1)=C\c1ccc(C)cc1		C=C1CNCC(=Cc2ccccc2)C1=O	967	FALSE	High pScore.	26	25	694	192	9840	795
3	CN1C\C(=C\c2ccc(C)cc2)C(=O)\C(C1)=C\c1ccc(C)cc1		C=C1CNCC(=C)C1=O	913	FALSE	High pScore.	34	33	697	205	14308	975
4	CN1C\C(=C\c2ccc3OCOc3c2)C(=O)\C(C1)=C\c1ccc2OCOc2c1		C=C1CNCC(=C)C1=O	913	FALSE	High pScore.	34	33	697	205	14308	975
4	CN1C\C(=C\c2ccc3OCOc3c2)C(=O)\C(C1)=C\c1ccc2OCOc2c1		C1Oc2ccccc2O1	302	TRUE	High pScore.	8822	6777	819	735	4288981	33341
4	CN1C\C(=C\c2ccc3OCOc3c2)C(=O)\C(C1)=C\c1ccc2OCOc2c1		O=C1C(CNCC1=Cc1ccc2OCOc2c1)=Cc1ccc2OCOc2c1	15	FALSE	Low pScore.	1	1	649	29	651	29
4	CN1C\C(=C\c2ccc3OCOc3c2)C(=O)\C(C1)=C\c1ccc2OCOc2c1		C=C1CNCC(=Cc2ccc3OCOc3c2)C1=O	15	FALSE	Low pScore.	1	1	649	29	651	29
5	CN1C\C(=C\c2ccccc2Cl)C(=O)\C(C1)=C\c1ccccc1Cl		O=C1C(CNCC1=Cc1ccccc1)=Cc1ccccc1	967	FALSE	High pScore.	26	25	694	192	9840	795
5	CN1C\C(=C\c2ccccc2Cl)C(=O)\C(C1)=C\c1ccccc1Cl		C=C1CNCC(=Cc2ccccc2)C1=O	967	FALSE	High pScore.	26	25	694	192	9840	795
5	CN1C\C(=C\c2ccccc2Cl)C(=O)\C(C1)=C\c1ccccc1Cl		C=C1CNCC(=C)C1=O	913	FALSE	High pScore.	34	33	697	205	14308	975
6	CCN1C\C(=C\c2ccc(C)cc2)C(=O)\C(C1)=C\c1ccc(C)cc1		O=C1C(CNCC1=Cc1ccccc1)=Cc1ccccc1	967	FALSE	High pScore.	26	25	694	192	9840	795
6	CCN1C\C(=C\c2ccc(C)cc2)C(=O)\C(C1)=C\c1ccc(C)cc1		C=C1CNCC(=Cc2ccccc2)C1=O	967	FALSE	High pScore.	26	25	694	192	9840	795
6	CCN1C\C(=C\c2ccc(C)cc2)C(=O)\C(C1)=C\c1ccc(C)cc1		C=C1CNCC(=C)C1=O	913	FALSE	High pScore.	34	33	697	205	14308	975
7	CCN1C\C(=C\c2ccc(Br)cc2)C(=O)\C(C1)=C\c1ccc(Br)cc1		O=C1C(CNCC1=Cc1ccccc1)=Cc1ccccc1	967	FALSE	High pScore.	26	25	694	192	9840	795
7	CCN1C\C(=C\c2ccc(Br)cc2)C(=O)\C(C1)=C\c1ccc(Br)cc1		C=C1CNCC(=Cc2ccccc2)C1=O	967	FALSE	High pScore.	26	25	694	192	9840	795
7	CCN1C\C(=C\c2ccc(Br)cc2)C(=O)\C(C1)=C\c1ccc(Br)cc1		C=C1CNCC(=C)C1=O	913	FALSE	High pScore.	34	33	697	205	14308	975
8	CCN1C\C(=C\c2ccccc2Br)C(=O)\C(C1)=C\c1ccccc1Br		O=C1C(CNCC1=Cc1ccccc1)=Cc1ccccc1	967	FALSE	High pScore.	26	25	694	192	9840	795
8	CCN1C\C(=C\c2ccccc2Br)C(=O)\C(C1)=C\c1ccccc1Br		C=C1CNCC(=Cc2ccccc2)C1=O	967	FALSE	High pScore.	26	25	694	192	9840	795
8	CCN1C\C(=C\c2ccccc2Br)C(=O)\C(C1)=C\c1ccccc1Br		C=C1CNCC(=C)C1=O	913	FALSE	High pScore.	34	33	697	205	14308	975
9	CC1=NN(C(=O)\C1=C/c1ccco1)c1nc(cs1)-c1ccccc1		C=C1C=NNC1=O	547	FALSE	High pScore.	399	358	819	520	222937	3830
9	CC1=NN(C(=O)\C1=C/c1ccco1)c1nc(cs1)-c1ccccc1		c1nc(cs1)-c1ccccc1	493	TRUE	High pScore.	2676	2326	819	653	1285358	16243
9	CC1=NN(C(=O)\C1=C/c1ccco1)c1nc(cs1)-c1ccccc1		c1cscn1	462	TRUE	High pScore.	10282	8546	819	747	5126975	55477
9	CC1=NN(C(=O)\C1=C/c1ccco1)c1nc(cs1)-c1ccccc1		c1ccoc1	443	TRUE	High pScore.	28486	22789	819	786	14544446	149003
9	CC1=NN(C(=O)\C1=C/c1ccco1)c1nc(cs1)-c1ccccc1		O=C1NN=CC1=Cc1ccco1	86	FALSE	Low pScore.	9	9	707	64	4587	119
9	CC1=NN(C(=O)\C1=C/c1ccco1)c1nc(cs1)-c1ccccc1		C=C1C=NN(C1=O)c1nccs1	4	FALSE	Low pScore.	3	2	683	17	1123	18
9	CC1=NN(C(=O)\C1=C/c1ccco1)c1nc(cs1)-c1ccccc1		C=C1C=NN(C1=O)c1nc(cs1)-c1ccccc1	0	FALSE	Low pScore.	2	1	411	6	497	6
9	CC1=NN(C(=O)\C1=C/c1ccco1)c1nc(cs1)-c1ccccc1		O=C1N(N=CC1=CC1=CC=CO1)C1=NC(=CS1)C1=CC=CC=C1	0	FALSE	None	0	0	0	0	0	0
9	CC1=NN(C(=O)\C1=C/c1ccco1)c1nc(cs1)-c1ccccc1		O=C1N(N=CC1=Cc1ccco1)c1nccs1	0	FALSE	None	0	0	0	0	0	0
10	CCOC(=O)c1sc(nc1C)N1N=C(C)\C(=C\c2ccco2)C1=O		C=C1C=NNC1=O	547	FALSE	High pScore.	399	358	819	520	222937	3830
10	CCOC(=O)c1sc(nc1C)N1N=C(C)\C(=C\c2ccco2)C1=O		c1cscn1	462	TRUE	High pScore.	10282	8546	819	747	5126975	55477
10	CCOC(=O)c1sc(nc1C)N1N=C(C)\C(=C\c2ccco2)C1=O		c1ccoc1	443	TRUE	High pScore.	28486	22789	819	786	14544446	149003
10	CCOC(=O)c1sc(nc1C)N1N=C(C)\C(=C\c2ccco2)C1=O		O=C1NN=CC1=Cc1ccco1	86	FALSE	Low pScore.	9	9	707	64	4587	119
10	CCOC(=O)c1sc(nc1C)N1N=C(C)\C(=C\c2ccco2)C1=O		C=C1C=NN(C1=O)c1nccs1	4	FALSE	Low pScore.	3	2	683	17	1123	18
10	CCOC(=O)c1sc(nc1C)N1N=C(C)\C(=C\c2ccco2)C1=O		O=C1N(N=CC1=Cc1ccco1)c1nccs1	0	FALSE	None	0	0	0	0	0	0
11	O=C1CCC=C1CSc1ccccc1		O=C1CCC=C1	34	TRUE	Low pScore.	32	27	818	82	15882	127
11	O=C1CCC=C1CSc1ccccc1		O=C1CCC=C1CSC1=CC=CC=C1	0	FALSE	None	0	0	0	0	0	0
12	C\C(=N\CCCN1CCOCC1)c1c([nH]n(-c2nc3ccccc3s2)c1=O)C(F)(F)F		c1nc2ccccc2s1	636	TRUE	High pScore.	4224	3715	819	717	2237370	32797
12	C\C(=N\CCCN1CCOCC1)c1c([nH]n(-c2nc3ccccc3s2)c1=O)C(F)(F)F		C1COCCN1	214	TRUE	Moderate pScore.	23087	16455	819	762	11350456	65108
12	C\C(=N\CCCN1CCOCC1)c1c([nH]n(-c2nc3ccccc3s2)c1=O)C(F)(F)F		O=c1cc[nH][nH]1	189	TRUE	Moderate pScore.	1930	1303	819	609	977345	6552
12	C\C(=N\CCCN1CCOCC1)c1c([nH]n(-c2nc3ccccc3s2)c1=O)C(F)(F)F		O=c1cc[nH]n1-c1nc2ccccc2s1	51	FALSE	Low pScore.	7	7	807	59	4205	80
12	C\C(=N\CCCN1CCOCC1)c1c([nH]n(-c2nc3ccccc3s2)c1=O)C(F)(F)F		O=C1N(NC=C1C=NCCCN1CCOCC1)C1=NC2=CC=CC=C2S1	0	FALSE	None	0	0	0	0	0	0
12	C\C(=N\CCCN1CCOCC1)c1c([nH]n(-c2nc3ccccc3s2)c1=O)C(F)(F)F		O=C1NNC=C1C=NCCCN1CCOCC1	0	FALSE	None	0	0	0	0	0	0
13	Cc1ccc(cc1Cl)\N=C/c1cc(Cl)cc(Cl)c1O		C(=Nc1ccccc1)c1ccccc1	146	FALSE	Moderate pScore.	64	58	807	189	35217	456
14	Oc1ccc(Br)cc1\C=N/c1cccc(F)c1		C(=Nc1ccccc1)c1ccccc1	146	FALSE	Moderate pScore.	64	58	807	189	35217	456
15	Cc1cc(C)nc(NS(=O)(=O)c2ccc(cc2)\N=C/c2cc(Br)cc(c2O)[N+]([O-])=O)n1		c1cncnc1	333	TRUE	High pScore.	6381	5159	819	721	3419030	28391
15	Cc1cc(C)nc(NS(=O)(=O)c2ccc(cc2)\N=C/c2cc(Br)cc(c2O)[N+]([O-])=O)n1		C(=Nc1ccccc1)c1ccccc1	146	FALSE	Moderate pScore.	64	58	807	189	35217	456
15	Cc1cc(C)nc(NS(=O)(=O)c2ccc(cc2)\N=C/c2cc(Br)cc(c2O)[N+]([O-])=O)n1		O=S(=O)(Nc1ncccn1)c1ccccc1	59	TRUE	Low pScore.	497	346	819	330	261126	981
15	Cc1cc(C)nc(NS(=O)(=O)c2ccc(cc2)\N=C/c2cc(Br)cc(c2O)[N+]([O-])=O)n1		O=S(=O)(NC1=NC=CC=N1)C1=CC=C(C=C1)N=CC1=CC=CC=C1	0	FALSE	None	0	0	0	0	0	0
16	Oc1c(\C=N/c2ccc(Cl)c(Cl)c2)cc(Br)cc1[N+]([O-])=O		C(=Nc1ccccc1)c1ccccc1	146	FALSE	Moderate pScore.	64	58	807	189	35217	456
17	Cc1c(Cl)cccc1\N=C/c1ccc(o1)[N+]([O-])=O		c1ccoc1	443	TRUE	High pScore.	28486	22789	819	786	14544446	149003
17	Cc1c(Cl)cccc1\N=C/c1ccc(o1)[N+]([O-])=O		C(=Nc1ccccc1)c1ccco1	197	FALSE	Moderate pScore.	14	13	794	127	8928	265
18	[O-][N+](=O)c1ccc(\C=N/c2cc(Cl)cc(Cl)c2)s1		c1ccsc1	382	TRUE	High pScore.	21080	16949	819	769	10914208	98123
18	[O-][N+](=O)c1ccc(\C=N/c2cc(Cl)cc(Cl)c2)s1		C(=Nc1ccccc1)c1cccs1	210	FALSE	Moderate pScore.	23	20	806	162	14239	351
19	[O-][N+](=O)c1ccc(\C=N/c2cccc(c2)C#N)s1		c1ccsc1	382	TRUE	High pScore.	21080	16949	819	769	10914208	98123
19	[O-][N+](=O)c1ccc(\C=N/c2cccc(c2)C#N)s1		C(=Nc1ccccc1)c1cccs1	210	FALSE	Moderate pScore.	23	20	806	162	14239	351
20	[O-][N+](=O)c1ccc(\C=N/c2ccc(Cl)c(c2)[N+]([O-])=O)o1		c1ccoc1	443	TRUE	High pScore.	28486	22789	819	786	14544446	149003
20	[O-][N+](=O)c1ccc(\C=N/c2ccc(Cl)c(c2)[N+]([O-])=O)o1		C(=Nc1ccccc1)c1ccco1	197	FALSE	Moderate pScore.	14	13	794	127	8928	265
23	Cc1sc(C=C(C#N)C#N)cc1[N+]([O-])=O		c1ccsc1	382	TRUE	High pScore.	21080	16949	819	769	10914208	98123
24	CCSc1oc(C)cc1C=C(C#N)C#N		c1ccoc1	443	TRUE	High pScore.	28486	22789	819	786	14544446	149003
27	Cc1ccc(C)c(c1)[C@H]1[C@@H](N2C(C=Cc3ccccc23)C1(C#N)C#N)C(=O)c1ccccc1		C1C(CN2C1C=Cc1ccccc21)c1ccccc1	51	FALSE	Low pScore.	4	4	689	42	1427	54
27	Cc1ccc(C)c(c1)[C@H]1[C@@H](N2C(C=Cc3ccccc23)C1(C#N)C#N)C(=O)c1ccccc1		C1CC2C=Cc3ccccc3N2C1	51	FALSE	Low pScore.	4	4	689	42	1427	54
27	Cc1ccc(C)c(c1)[C@H]1[C@@H](N2C(C=Cc3ccccc23)C1(C#N)C#N)C(=O)c1ccccc1		O=C(C1C(CC2C=Cc3ccccc3N12)c1ccccc1)c1ccccc1	30	FALSE	Low pScore.	3	3	627	32	1127	38
27	Cc1ccc(C)c(c1)[C@H]1[C@@H](N2C(C=Cc3ccccc23)C1(C#N)C#N)C(=O)c1ccccc1		O=C(C1CCC2C=Cc3ccccc3N12)c1ccccc1	30	FALSE	Low pScore.	3	3	627	32	1127	38
28	COc1ccccc1[C@@H]1[C@H](N2[C@H](C=Cc3ccccc23)C1(C#N)C#N)C(=O)c1ccccc1		C1C(CN2C1C=Cc1ccccc21)c1ccccc1	51	FALSE	Low pScore.	4	4	689	42	1427	54
28	COc1ccccc1[C@@H]1[C@H](N2[C@H](C=Cc3ccccc23)C1(C#N)C#N)C(=O)c1ccccc1		C1CC2C=Cc3ccccc3N2C1	51	FALSE	Low pScore.	4	4	689	42	1427	54
28	COc1ccccc1[C@@H]1[C@H](N2[C@H](C=Cc3ccccc23)C1(C#N)C#N)C(=O)c1ccccc1		O=C(C1C(CC2C=Cc3ccccc3N12)c1ccccc1)c1ccccc1	30	FALSE	Low pScore.	3	3	627	32	1127	38
28	COc1ccccc1[C@@H]1[C@H](N2[C@H](C=Cc3ccccc23)C1(C#N)C#N)C(=O)c1ccccc1		O=C(C1CCC2C=Cc3ccccc3N12)c1ccccc1	30	FALSE	Low pScore.	3	3	627	32	1127	38
29	COc1cc(OC)cc(c1)[C@@H]1[C@@H](C(C)(C)C)C(C#N)(C#N)[C@@H]2N1C=Cc1ccccc21		C1CC2N(C1)C=Cc1ccccc21	1	FALSE	Low pScore.	1	1	371	7	372	7
29	COc1cc(OC)cc(c1)[C@@H]1[C@@H](C(C)(C)C)C(C#N)(C#N)[C@@H]2N1C=Cc1ccccc21		C1CC2N(C=CC3=CC=CC=C23)C1C1=CC=CC=C1	0	FALSE	None	0	0	0	0	0	0
30	Clc1ccc(C2C(N3C(C=Cc4ccccc34)C2(C#N)C#N)C(=O)c2ccccc2)c(Cl)c1		C1C(CN2C1C=Cc1ccccc21)c1ccccc1	51	FALSE	Low pScore.	4	4	689	42	1427	54
30	Clc1ccc(C2C(N3C(C=Cc4ccccc34)C2(C#N)C#N)C(=O)c2ccccc2)c(Cl)c1		C1CC2C=Cc3ccccc3N2C1	51	FALSE	Low pScore.	4	4	689	42	1427	54
30	Clc1ccc(C2C(N3C(C=Cc4ccccc34)C2(C#N)C#N)C(=O)c2ccccc2)c(Cl)c1		O=C(C1C(CC2C=Cc3ccccc3N12)c1ccccc1)c1ccccc1	30	FALSE	Low pScore.	3	3	627	32	1127	38
30	Clc1ccc(C2C(N3C(C=Cc4ccccc34)C2(C#N)C#N)C(=O)c2ccccc2)c(Cl)c1		O=C(C1CCC2C=Cc3ccccc3N12)c1ccccc1	30	FALSE	Low pScore.	3	3	627	32	1127	38
31	NC1=C(C#N)C(c2ccc(o2)-c2ccccc2[N+]([O-])=O)c2c(O1)c1ccccc1oc2=O		c1coc(c1)-c1ccccc1	824	TRUE	High pScore.	1418	1327	819	642	737206	14721
31	NC1=C(C#N)C(c2ccc(o2)-c2ccccc2[N+]([O-])=O)c2c(O1)c1ccccc1oc2=O		c1ccoc1	443	TRUE	High pScore.	28486	22789	819	786	14544446	149003
31	NC1=C(C#N)C(c2ccc(o2)-c2ccccc2[N+]([O-])=O)c2c(O1)c1ccccc1oc2=O		O=c1oc2ccccc2c2OC=CCc12	19	FALSE	Low pScore.	30	23	816	69	15980	96
31	NC1=C(C#N)C(c2ccc(o2)-c2ccccc2[N+]([O-])=O)c2c(O1)c1ccccc1oc2=O		O=c1oc2ccccc2c2OC=CC(c3ccco3)c12	1	FALSE	Low pScore.	1	1	616	10	617	10
31	NC1=C(C#N)C(c2ccc(o2)-c2ccccc2[N+]([O-])=O)c2c(O1)c1ccccc1oc2=O		O=C1OC2=CC=CC=C2C2=C1C(C=CO2)C1=CC=C(O1)C1=CC=CC=C1	0	FALSE	None	0	0	0	0	0	0
32	NC1=C(C#N)C(c2ccc(F)cc2)n2c(=O)\c(=C/c3ccc(F)cc3)sc2=C1C#N		O=C1N2C(C=CC=C2SC1=CC1=CC=CC=C1)C1=CC=CC=C1	0	FALSE	None	0	0	0	0	0	0
32	NC1=C(C#N)C(c2ccc(F)cc2)n2c(=O)\c(=C/c3ccc(F)cc3)sc2=C1C#N		O=C1N2CC=CC=C2SC1=CC1=CC=CC=C1	0	FALSE	None	0	0	0	0	0	0
32	NC1=C(C#N)C(c2ccc(F)cc2)n2c(=O)\c(=C/c3ccc(F)cc3)sc2=C1C#N		C=C1SC2=CC=CC(N2C1=O)C1=CC=CC=C1	0	FALSE	None	0	0	0	0	0	0
32	NC1=C(C#N)C(c2ccc(F)cc2)n2c(=O)\c(=C/c3ccc(F)cc3)sc2=C1C#N		C=C1SC2=CC=CCN2C1=O	0	FALSE	None	0	0	0	0	0	0
33	CCN1C\C(=C/c2ccccc2)C2=C(C1)C(C(C#N)=C(N)O2)c1ccccc1		C=C1CNCC2=C1OC=CC2	27	FALSE	Low pScore.	10	6	804	53	4306	77
33	CCN1C\C(=C/c2ccccc2)C2=C(C1)C(C(C#N)=C(N)O2)c1ccccc1		C1NCC2=C(OC=CC2c2ccccc2)C1=Cc1ccccc1	8	FALSE	Low pScore.	3	2	748	24	1468	26
33	CCN1C\C(=C/c2ccccc2)C2=C(C1)C(C(C#N)=C(N)O2)c1ccccc1		C1NCC(=Cc2ccccc2)C2=C1CC=CO2	8	FALSE	Low pScore.	3	2	748	24	1468	26
33	CCN1C\C(=C/c2ccccc2)C2=C(C1)C(C(C#N)=C(N)O2)c1ccccc1		C=C1CNCC2=C1OC=CC2c1ccccc1	8	FALSE	Low pScore.	3	2	748	24	1468	26
34	[O-][N+](=O)c1cc(Cl)ccc1NS(=O)(=O)c1ccc(Cl)cc1		O=S(=O)(Nc1ccccc1)c1ccccc1	257	TRUE	Moderate pScore.	6192	4822	819	678	3012702	21327
35	CCOc1ccc(cc1)S(=O)(=O)NCc1ccncc1		c1ccncc1	328	TRUE	High pScore.	32689	25854	819	783	17061106	131344
35	CCOc1ccc(cc1)S(=O)(=O)NCc1ccncc1		O=S(=O)(NCc1ccncc1)c1ccccc1	86	FALSE	Low pScore.	49	42	818	98	25496	410
36	CCCc1cc2OCOc2cc1NS(=O)(=O)c1ccc2oc(=O)n(C)c2c1		C1Oc2ccccc2O1	302	TRUE	High pScore.	8822	6777	819	735	4288981	33341
36	CCCc1cc2OCOc2cc1NS(=O)(=O)c1ccc2oc(=O)n(C)c2c1		O=c1[nH]c2ccccc2o1	77	TRUE	Low pScore.	896	646	819	399	477532	1871
36	CCCc1cc2OCOc2cc1NS(=O)(=O)c1ccc2oc(=O)n(C)c2c1		O=C1NC2=CC(=CC=C2O1)S(=O)(=O)NC1=CC=C2OCOC2=C1	0	FALSE	None	0	0	0	0	0	0
37	COc1ccc(NC(=O)c2c(NC(=O)C(F)(F)F)sc3CCCc23)cc1		C1Cc2ccsc2C1	325	FALSE	High pScore.	371	333	819	451	201201	2371
37	COc1ccc(NC(=O)c2c(NC(=O)C(F)(F)F)sc3CCCc23)cc1		O=C(Nc1ccccc1)c1csc2CCCc12	25	FALSE	Low pScore.	15	14	806	45	6785	75
38	OC(=O)c1c(NC(=O)c2ccc(Br)cc2)sc2CCCCc12		C1CCc2sccc2C1	366	FALSE	High pScore.	929	822	819	584	508523	5255
38	OC(=O)c1c(NC(=O)c2ccc(Br)cc2)sc2CCCCc12		O=C(Nc1cc2CCCCc2s1)c1ccccc1	120	FALSE	Moderate pScore.	55	49	818	165	27124	344
39	FC(F)(F)C(=O)Nc1sc2CCCCCc2c1C(=O)Nc1ccc(Cl)cc1		C1CCc2ccsc2CC1	211	FALSE	Moderate pScore.	212	187	819	334	124469	1320
39	FC(F)(F)C(=O)Nc1sc2CCCCCc2c1C(=O)Nc1ccc(Cl)cc1		O=C(Nc1ccccc1)c1csc2CCCCCc12	28	FALSE	Low pScore.	9	9	654	41	5383	68
40	[O-][N+](=O)c1ccc(Sc2ccsc2)c(c1)[N+]([O-])=O		c1ccsc1	382	TRUE	High pScore.	21080	16949	819	769	10914208	98123
40	[O-][N+](=O)c1ccc(Sc2ccsc2)c(c1)[N+]([O-])=O		S(c1ccsc1)c1ccccc1	0	FALSE	Low pScore.	2	2	750	3	806	3
42	O=C(CS\C(SCC#N)=C(/C#N)C(=O)c1ccc2OCOc2c1)c1ccc2OCOc2c1		C1Oc2ccccc2O1	302	TRUE	High pScore.	8822	6777	819	735	4288981	33341
42	O=C(CS\C(SCC#N)=C(/C#N)C(=O)c1ccc2OCOc2c1)c1ccc2OCOc2c1		O=C(CSC=CC(=O)C1=CC=C2OCOC2=C1)C1=CC=C2OCOC2=C1	0	FALSE	None	0	0	0	0	0	0
43	[O-][N+](=O)c1ccc2[nH]c(nc2c1)C(F)(F)F		c1nc2ccccc2[nH]1	439	TRUE	High pScore.	6681	5534	819	743	3607484	37415
44	O=C1c2ccccc2-c2nn3nnnc3nc12		O=C1C2=CC=CC=C2C2=NN3N=NN=C3N=C12	0	FALSE	None	0	0	0	0	0	0
46	COc1cc(cc(OC)c1OC)C1NC(=O)CCC1[N+]([O-])=O		O=C1CCCCN1	17	TRUE	Low pScore.	977	513	818	238	452084	938
46	COc1cc(cc(OC)c1OC)C1NC(=O)CCC1[N+]([O-])=O		O=C1CCCC(N1)c1ccccc1	6	FALSE	Low pScore.	126	74	816	74	55799	124
47	COc1cc2OC[C@H]3Oc4c5C[C@@H](Oc5ccc4C(=O)[C@H]3c2cc1OC)C(C)=C		O=C1C2C(COc3ccccc23)Oc2c3CCOc3ccc12	29	FALSE	Low pScore.	3	3	565	29	1186	40
48	CN(C(=O)C(=O)c1c[nH]c2ccccc12)c1ccccc1		c1cc2ccccc2[nH]1	370	TRUE	High pScore.	7632	6228	819	736	3721615	33327
48	CN(C(=O)C(=O)c1c[nH]c2ccccc12)c1ccccc1		O=C(Nc1ccccc1)C(=O)c1c[nH]c2ccccc12	112	FALSE	Moderate pScore.	40	36	663	115	20020	308
49	Cc1ccnc(NC(=O)CCSc2ccccc2)n1		c1cncnc1	333	TRUE	High pScore.	6381	5159	819	721	3419030	28391
49	Cc1ccnc(NC(=O)CCSc2ccccc2)n1		O=C(CCSc1ccccc1)Nc1ncccn1	0	FALSE	Low pScore.	1	1	784	3	786	3
50	COc1ccc(cc1)N1CC(CC1=O)C(=O)N1CCN(CC1)c1ccc(F)cc1		C1CN(CCN1)c1ccccc1	290	TRUE	Moderate pScore.	11632	9074	819	729	5659389	41965
50	COc1ccc(cc1)N1CC(CC1=O)C(=O)N1CCN(CC1)c1ccc(F)cc1		C1CNCCN1	263	TRUE	Moderate pScore.	32647	24466	819	766	15720784	104978
50	COc1ccc(cc1)N1CC(CC1=O)C(=O)N1CCN(CC1)c1ccc(F)cc1		O=C1CCCN1	84	TRUE	Low pScore.	4464	2806	819	602	2080629	6738
50	COc1ccc(cc1)N1CC(CC1=O)C(=O)N1CCN(CC1)c1ccc(F)cc1		O=C1CCCN1c1ccccc1	68	FALSE	Low pScore.	1678	1101	819	455	832083	2779
50	COc1ccc(cc1)N1CC(CC1=O)C(=O)N1CCN(CC1)c1ccc(F)cc1		O=C(C1CNC(=O)C1)N1CCNCC1	6	FALSE	Low pScore.	107	62	818	66	42202	108
50	COc1ccc(cc1)N1CC(CC1=O)C(=O)N1CCN(CC1)c1ccc(F)cc1		O=C(C1CNC(=O)C1)N1CCN(CC1)c1ccccc1	3	FALSE	Low pScore.	41	25	814	36	19256	51
50	COc1ccc(cc1)N1CC(CC1=O)C(=O)N1CCN(CC1)c1ccc(F)cc1		O=C(C1CN(C(=O)C1)c1ccccc1)N1CCNCC1	1	FALSE	Low pScore.	49	25	817	27	21027	36
50	COc1ccc(cc1)N1CC(CC1=O)C(=O)N1CCN(CC1)c1ccc(F)cc1		O=C(C1CN(C(=O)C1)c1ccccc1)N1CCN(CC1)c1ccccc1	0	FALSE	Low pScore.	16	5	801	6	6888	6

## Sheet: Supplemental Data 2
SUPPLEMENTAL TABLE 2. Promiscuity analysis.
IDNUMBER	CLUSTER	mol_smi	scaf_smi	pScore	advisory	Assays Tested	Assays Active	Percent Assays Active	Substances Tested	Substances Active	Samples Tested	Samples Active
ST014168	enones	CC(C)N1C\C(=C/c2ccccc2)C(=O)\C(C1)=C\c1ccccc1	O=C1C(CNCC1=Cc1ccccc1)=Cc1ccccc1	967	High pScore.	694	192	27.6657	26	25	9840	795
			C=C1CNCC(=Cc2ccccc2)C1=O	967	High pScore.	694	192	27.6657	26	25	9840	795
			C=C1CNCC(=C)C1=O	913	High pScore.	697	205	29.4118	34	33	14308	975
ST020087	enones	CN1C\C(=C\c2ccccc2Br)C(=O)\C(C1)=C\c1ccccc1Br	O=C1C(CNCC1=Cc1ccccc1)=Cc1ccccc1	967	High pScore.	694	192	27.6657	26	25	9840	795
			C=C1CNCC(=Cc2ccccc2)C1=O	967	High pScore.	694	192	27.6657	26	25	9840	795
			C=C1CNCC(=C)C1=O	913	High pScore.	697	205	29.4118	34	33	14308	975
ST020089	enones	CN1C\C(=C\c2ccc(C)cc2)C(=O)\C(C1)=C\c1ccc(C)cc1	O=C1C(CNCC1=Cc1ccccc1)=Cc1ccccc1	967	High pScore.	694	192	27.6657	26	25	9840	795
			C=C1CNCC(=Cc2ccccc2)C1=O	967	High pScore.	694	192	27.6657	26	25	9840	795
			C=C1CNCC(=C)C1=O	913	High pScore.	697	205	29.4118	34	33	14308	975
ST020091	enones	CN1C\C(=C\c2ccc3OCOc3c2)C(=O)\C(C1)=C\c1ccc2OCOc2c1	C=C1CNCC(=C)C1=O	913	High pScore.	697	205	29.4118	34	33	14308	975
			C1Oc2ccccc2O1	302	High pScore.	819	735	89.7436	8822	6777	4288981	33341
			O=C1C(CNCC1=Cc1ccc2OCOc2c1)=Cc1ccc2OCOc2c1	15	Low pScore.	649	29	4.46841	1	1	651	29
			C=C1CNCC(=Cc2ccc3OCOc3c2)C1=O	15	Low pScore.	649	29	4.46841	1	1	651	29
ST020093	enones	CN1C\C(=C\c2ccccc2Cl)C(=O)\C(C1)=C\c1ccccc1Cl	O=C1C(CNCC1=Cc1ccccc1)=Cc1ccccc1	967	High pScore.	694	192	27.6657	26	25	9840	795
			C=C1CNCC(=Cc2ccccc2)C1=O	967	High pScore.	694	192	27.6657	26	25	9840	795
			C=C1CNCC(=C)C1=O	913	High pScore.	697	205	29.4118	34	33	14308	975
ST020101	enones	CCN1C\C(=C\c2ccc(C)cc2)C(=O)\C(C1)=C\c1ccc(C)cc1	O=C1C(CNCC1=Cc1ccccc1)=Cc1ccccc1	967	High pScore.	694	192	27.6657	26	25	9840	795
			C=C1CNCC(=Cc2ccccc2)C1=O	967	High pScore.	694	192	27.6657	26	25	9840	795
			C=C1CNCC(=C)C1=O	913	High pScore.	697	205	29.4118	34	33	14308	975
ST020102	enones	CCN1C\C(=C\c2ccc(Br)cc2)C(=O)\C(C1)=C\c1ccc(Br)cc1	O=C1C(CNCC1=Cc1ccccc1)=Cc1ccccc1	967	High pScore.	694	192	27.6657	26	25	9840	795
			C=C1CNCC(=Cc2ccccc2)C1=O	967	High pScore.	694	192	27.6657	26	25	9840	795
			C=C1CNCC(=C)C1=O	913	High pScore.	697	205	29.4118	34	33	14308	975
ST020104	enones	CCN1C\C(=C\c2ccccc2Br)C(=O)\C(C1)=C\c1ccccc1Br	O=C1C(CNCC1=Cc1ccccc1)=Cc1ccccc1	967	High pScore.	694	192	27.6657	26	25	9840	795
			C=C1CNCC(=Cc2ccccc2)C1=O	967	High pScore.	694	192	27.6657	26	25	9840	795
			C=C1CNCC(=C)C1=O	913	High pScore.	697	205	29.4118	34	33	14308	975
ST058277	enones	CC1=NN(C(=O)\C1=C/c1ccco1)c1nc(cs1)-c1ccccc1	C=C1C=NNC1=O	547	High pScore.	819	520	63.4921	399	358	222937	3830
			c1nc(cs1)-c1ccccc1	493	High pScore.	819	653	79.7314	2676	2326	1285358	16243
			c1cscn1	462	High pScore.	819	747	91.2088	10282	8546	5126975	55477
			c1ccoc1	443	High pScore.	819	786	95.9707	28486	22789	14544446	149003
			O=C1NN=CC1=Cc1ccco1	86	Low pScore.	707	64	9.05233	9	9	4587	119
			C=C1C=NN(C1=O)c1nccs1	4	Low pScore.	683	17	2.48902	3	2	1123	18
			C=C1C=NN(C1=O)c1nc(cs1)-c1ccccc1	0	Low pScore.	411	6	1.45985	2	1	497	6
			O=C1N(N=CC1=CC1=CC=CO1)C1=NC(=CS1)C1=CC=CC=C1	0	None	0	0		0	0	0	0
			O=C1N(N=CC1=Cc1ccco1)c1nccs1	0	None	0	0		0	0	0	0
ST058282	enones	CCOC(=O)c1sc(nc1C)N1N=C(C)\C(=C\c2ccco2)C1=O	C=C1C=NNC1=O	547	High pScore.	819	520	63.4921	399	358	222937	3830
			c1cscn1	462	High pScore.	819	747	91.2088	10282	8546	5126975	55477
			c1ccoc1	443	High pScore.	819	786	95.9707	28486	22789	14544446	149003
			O=C1NN=CC1=Cc1ccco1	86	Low pScore.	707	64	9.05233	9	9	4587	119
			C=C1C=NN(C1=O)c1nccs1	4	Low pScore.	683	17	2.48902	3	2	1123	18
			O=C1N(N=CC1=Cc1ccco1)c1nccs1	0	None	0	0		0	0	0	0
ST060248	enones	O=C1CCC=C1CSc1ccccc1	O=C1CCC=C1	34	Low pScore.	818	82	10.0244	32	27	15882	127
			O=C1CCC=C1CSC1=CC=CC=C1	0	None	0	0		0	0	0	0
ST003424	imines	C\C(=N\CCCN1CCOCC1)c1c([nH]n(-c2nc3ccccc3s2)c1=O)C(F)(F)F	c1nc2ccccc2s1	636	High pScore.	819	717	87.5458	4224	3715	2237370	32797
			C1COCCN1	214	Moderate pScore.	819	762	93.0403	23087	16455	11350456	65108
			O=c1cc[nH][nH]1	189	Moderate pScore.	819	609	74.359	1930	1303	977345	6552
			O=c1cc[nH]n1-c1nc2ccccc2s1	51	Low pScore.	807	59	7.31103	7	7	4205	80
			O=C1N(NC=C1C=NCCCN1CCOCC1)C1=NC2=CC=CC=C2S1	0	None	0	0		0	0	0	0
			O=C1NNC=C1C=NCCCN1CCOCC1	0	None	0	0		0	0	0	0
ST009598	imines	Cc1ccc(cc1Cl)\N=C/c1cc(Cl)cc(Cl)c1O	C(=Nc1ccccc1)c1ccccc1	146	Moderate pScore.	807	189	23.4201	64	58	35217	456
ST010309	imines	Oc1ccc(Br)cc1\C=N/c1cccc(F)c1	C(=Nc1ccccc1)c1ccccc1	146	Moderate pScore.	807	189	23.4201	64	58	35217	456
ST016420	imines	Cc1cc(C)nc(NS(=O)(=O)c2ccc(cc2)\N=C/c2cc(Br)cc(c2O)[N+]([O-])=O)n1	c1cncnc1	333	High pScore.	819	721	88.0342	6381	5159	3419030	28391
			C(=Nc1ccccc1)c1ccccc1	146	Moderate pScore.	807	189	23.4201	64	58	35217	456
			O=S(=O)(Nc1ncccn1)c1ccccc1	59	Low pScore.	819	330	40.293	497	346	261126	981
			O=S(=O)(NC1=NC=CC=N1)C1=CC=C(C=C1)N=CC1=CC=CC=C1	0	None	0	0		0	0	0	0
ST016485	imines	Oc1c(\C=N/c2ccc(Cl)c(Cl)c2)cc(Br)cc1[N+]([O-])=O	C(=Nc1ccccc1)c1ccccc1	146	Moderate pScore.	807	189	23.4201	64	58	35217	456
ST034760	imines	Cc1c(Cl)cccc1\N=C/c1ccc(o1)[N+]([O-])=O	c1ccoc1	443	High pScore.	819	786	95.9707	28486	22789	14544446	149003
			C(=Nc1ccccc1)c1ccco1	197	Moderate pScore.	794	127	15.995	14	13	8928	265
ST035796	imines	[O-][N+](=O)c1ccc(\C=N/c2cc(Cl)cc(Cl)c2)s1	c1ccsc1	382	High pScore.	819	769	93.895	21080	16949	10914208	98123
			C(=Nc1ccccc1)c1cccs1	210	Moderate pScore.	806	162	20.0993	23	20	14239	351
ST036048	imines	[O-][N+](=O)c1ccc(\C=N/c2cccc(c2)C#N)s1	c1ccsc1	382	High pScore.	819	769	93.895	21080	16949	10914208	98123
			C(=Nc1ccccc1)c1cccs1	210	Moderate pScore.	806	162	20.0993	23	20	14239	351
ST036416	imines	[O-][N+](=O)c1ccc(\C=N/c2ccc(Cl)c(c2)[N+]([O-])=O)o1	c1ccoc1	443	High pScore.	819	786	95.9707	28486	22789	14544446	149003
			C(=Nc1ccccc1)c1ccco1	197	Moderate pScore.	794	127	15.995	14	13	8928	265
ST020943	maolonodinitriles	Cc1sc(C=C(C#N)C#N)cc1[N+]([O-])=O	c1ccsc1	382	High pScore.	819	769	93.895	21080	16949	10914208	98123
ST030631	maolonodinitriles	CCSc1oc(C)cc1C=C(C#N)C#N	c1ccoc1	443	High pScore.	819	786	95.9707	28486	22789	14544446	149003
ST001193	pyrrolidino dihydroquinoline dinitriles	Cc1ccc(C)c(c1)[C@H]1[C@@H](N2C(C=Cc3ccccc23)C1(C#N)C#N)C(=O)c1ccccc1	C1C(CN2C1C=Cc1ccccc21)c1ccccc1	51	Low pScore.	689	42	6.09579	4	4	1427	54
			C1CC2C=Cc3ccccc3N2C1	51	Low pScore.	689	42	6.09579	4	4	1427	54
			O=C(C1C(CC2C=Cc3ccccc3N12)c1ccccc1)c1ccccc1	30	Low pScore.	627	32	5.10367	3	3	1127	38
			O=C(C1CCC2C=Cc3ccccc3N12)c1ccccc1	30	Low pScore.	627	32	5.10367	3	3	1127	38
ST006994	pyrrolidino dihydroquinoline dinitriles	COc1ccccc1[C@@H]1[C@H](N2[C@H](C=Cc3ccccc23)C1(C#N)C#N)C(=O)c1ccccc1	C1C(CN2C1C=Cc1ccccc21)c1ccccc1	51	Low pScore.	689	42	6.09579	4	4	1427	54
			C1CC2C=Cc3ccccc3N2C1	51	Low pScore.	689	42	6.09579	4	4	1427	54
			O=C(C1C(CC2C=Cc3ccccc3N12)c1ccccc1)c1ccccc1	30	Low pScore.	627	32	5.10367	3	3	1127	38
			O=C(C1CCC2C=Cc3ccccc3N12)c1ccccc1	30	Low pScore.	627	32	5.10367	3	3	1127	38
ST014213	pyrrolidino dihydroquinoline dinitriles	COc1cc(OC)cc(c1)[C@@H]1[C@@H](C(C)(C)C)C(C#N)(C#N)[C@@H]2N1C=Cc1ccccc21	C1CC2N(C1)C=Cc1ccccc21	1	Low pScore.	371	7	1.88679	1	1	372	7
			C1CC2N(C=CC3=CC=CC=C23)C1C1=CC=CC=C1	0	None	0	0		0	0	0	0
ST020760	pyrrolidino dihydroquinoline dinitriles	Clc1ccc(C2C(N3C(C=Cc4ccccc34)C2(C#N)C#N)C(=O)c2ccccc2)c(Cl)c1	C1C(CN2C1C=Cc1ccccc21)c1ccccc1	51	Low pScore.	689	42	6.09579	4	4	1427	54
			C1CC2C=Cc3ccccc3N2C1	51	Low pScore.	689	42	6.09579	4	4	1427	54
			O=C(C1C(CC2C=Cc3ccccc3N12)c1ccccc1)c1ccccc1	30	Low pScore.	627	32	5.10367	3	3	1127	38
			O=C(C1CCC2C=Cc3ccccc3N12)c1ccccc1	30	Low pScore.	627	32	5.10367	3	3	1127	38
ST006554	amino nitriles	NC1=C(C#N)C(c2ccc(o2)-c2ccccc2[N+]([O-])=O)c2c(O1)c1ccccc1oc2=O	c1coc(c1)-c1ccccc1	824	High pScore.	819	642	78.3883	1418	1327	737206	14721
			c1ccoc1	443	High pScore.	819	786	95.9707	28486	22789	14544446	149003
			O=c1oc2ccccc2c2OC=CCc12	19	Low pScore.	816	69	8.45588	30	23	15980	96
			O=c1oc2ccccc2c2OC=CC(c3ccco3)c12	1	Low pScore.	616	10	1.62338	1	1	617	10
			O=C1OC2=CC=CC=C2C2=C1C(C=CO2)C1=CC=C(O1)C1=CC=CC=C1	0	None	0	0		0	0	0	0
ST011282	amino nitriles	NC1=C(C#N)C(c2ccc(F)cc2)n2c(=O)\c(=C/c3ccc(F)cc3)sc2=C1C#N	O=C1N2C(C=CC=C2SC1=CC1=CC=CC=C1)C1=CC=CC=C1	0	None	0	0		0	0	0	0
			O=C1N2CC=CC=C2SC1=CC1=CC=CC=C1	0	None	0	0		0	0	0	0
			C=C1SC2=CC=CC(N2C1=O)C1=CC=CC=C1	0	None	0	0		0	0	0	0
			C=C1SC2=CC=CCN2C1=O	0	None	0	0		0	0	0	0
ST070368	amino nitriles	CCN1C\C(=C/c2ccccc2)C2=C(C1)C(C(C#N)=C(N)O2)c1ccccc1	C=C1CNCC2=C1OC=CC2	27	Low pScore.	804	53	6.59204	10	6	4306	77
			C1NCC2=C(OC=CC2c2ccccc2)C1=Cc1ccccc1	8	Low pScore.	748	24	3.20856	3	2	1468	26
			C1NCC(=Cc2ccccc2)C2=C1CC=CO2	8	Low pScore.	748	24	3.20856	3	2	1468	26
			C=C1CNCC2=C1OC=CC2c1ccccc1	8	Low pScore.	748	24	3.20856	3	2	1468	26
ST012645	phenyl sulfonamides	[O-][N+](=O)c1cc(Cl)ccc1NS(=O)(=O)c1ccc(Cl)cc1	O=S(=O)(Nc1ccccc1)c1ccccc1	257	Moderate pScore.	819	678	82.7839	6192	4822	3012702	21327
ST055397	phenyl sulfonamides	CCOc1ccc(cc1)S(=O)(=O)NCc1ccncc1	c1ccncc1	328	High pScore.	819	783	95.6044	32689	25854	17061106	131344
			O=S(=O)(NCc1ccncc1)c1ccccc1	86	Low pScore.	818	98	11.9804	49	42	25496	410
ST070031	phenyl sulfonamides	CCCc1cc2OCOc2cc1NS(=O)(=O)c1ccc2oc(=O)n(C)c2c1	C1Oc2ccccc2O1	302	High pScore.	819	735	89.7436	8822	6777	4288981	33341
			O=c1[nH]c2ccccc2o1	77	Low pScore.	819	399	48.7179	896	646	477532	1871
			O=C1NC2=CC(=CC=C2O1)S(=O)(=O)NC1=CC=C2OCOC2=C1	0	None	0	0		0	0	0	0
ST015451	thiophene amides	COc1ccc(NC(=O)c2c(NC(=O)C(F)(F)F)sc3CCCc23)cc1	C1Cc2ccsc2C1	325	High pScore.	819	451	55.0672	371	333	201201	2371
			O=C(Nc1ccccc1)c1csc2CCCc12	25	Low pScore.	806	45	5.58313	15	14	6785	75
ST015557	thiophene amides	OC(=O)c1c(NC(=O)c2ccc(Br)cc2)sc2CCCCc12	C1CCc2sccc2C1	366	High pScore.	819	584	71.3065	929	822	508523	5255
			O=C(Nc1cc2CCCCc2s1)c1ccccc1	120	Moderate pScore.	818	165	20.1711	55	49	27124	344
ST016037	thiophene amides	FC(F)(F)C(=O)Nc1sc2CCCCCc2c1C(=O)Nc1ccc(Cl)cc1	C1CCc2ccsc2CC1	211	Moderate pScore.	819	334	40.7814	212	187	124469	1320
			O=C(Nc1ccccc1)c1csc2CCCCCc12	28	Low pScore.	654	41	6.26911	9	9	5383	68
ST001446	singleton	[O-][N+](=O)c1ccc(Sc2ccsc2)c(c1)[N+]([O-])=O	c1ccsc1	382	High pScore.	819	769	93.895	21080	16949	10914208	98123
			S(c1ccsc1)c1ccccc1	0	Low pScore.	750	3	0.4	2	2	806	3
ST014045	singleton	O=C(CS\C(SCC#N)=C(/C#N)C(=O)c1ccc2OCOc2c1)c1ccc2OCOc2c1	C1Oc2ccccc2O1	302	High pScore.	819	735	89.7436	8822	6777	4288981	33341
			O=C(CSC=CC(=O)C1=CC=C2OCOC2=C1)C1=CC=C2OCOC2=C1	0	None	0	0		0	0	0	0
ST018532	singleton	[O-][N+](=O)c1ccc2[nH]c(nc2c1)C(F)(F)F	c1nc2ccccc2[nH]1	439	High pScore.	819	743	90.7204	6681	5534	3607484	37415
ST023850	singleton	O=C1c2ccccc2-c2nn3nnnc3nc12	O=C1C2=CC=CC=C2C2=NN3N=NN=C3N=C12	0	None	0	0		0	0	0	0
ST052317	singleton	COc1cc(cc(OC)c1OC)C1NC(=O)CCC1[N+]([O-])=O	O=C1CCCCN1	17	Low pScore.	818	238	29.0954	977	513	452084	938
			O=C1CCCC(N1)c1ccccc1	6	Low pScore.	816	74	9.06863	126	74	55799	124
ST057261	singleton	COc1cc2OC[C@H]3Oc4c5C[C@@H](Oc5ccc4C(=O)[C@H]3c2cc1OC)C(C)=C	O=C1C2C(COc3ccccc23)Oc2c3CCOc3ccc12	29	Low pScore.	565	29	5.13274	3	3	1186	40
ST057317	singleton	CN(C(=O)C(=O)c1c[nH]c2ccccc12)c1ccccc1	c1cc2ccccc2[nH]1	370	High pScore.	819	736	89.8657	7632	6228	3721615	33327
			O=C(Nc1ccccc1)C(=O)c1c[nH]c2ccccc12	112	Moderate pScore.	663	115	17.3454	40	36	20020	308
ST066328	singleton	Cc1ccnc(NC(=O)CCSc2ccccc2)n1	c1cncnc1	333	High pScore.	819	721	88.0342	6381	5159	3419030	28391
			O=C(CCSc1ccccc1)Nc1ncccn1	0	Low pScore.	784	3	0.382653	1	1	786	3
ST067074	singleton	COc1ccc(cc1)N1CC(CC1=O)C(=O)N1CCN(CC1)c1ccc(F)cc1	C1CN(CCN1)c1ccccc1	290	Moderate pScore.	819	729	89.011	11632	9074	5659389	41965
			C1CNCCN1	263	Moderate pScore.	819	766	93.5287	32647	24466	15720784	104978
			O=C1CCCN1	84	Low pScore.	819	602	73.5043	4464	2806	2080629	6738
			O=C1CCCN1c1ccccc1	68	Low pScore.	819	455	55.5556	1678	1101	832083	2779
			O=C(C1CNC(=O)C1)N1CCNCC1	6	Low pScore.	818	66	8.06846	107	62	42202	108
			O=C(C1CNC(=O)C1)N1CCN(CC1)c1ccccc1	3	Low pScore.	814	36	4.4226	41	25	19256	51
			O=C(C1CN(C(=O)C1)c1ccccc1)N1CCNCC1	1	Low pScore.	817	27	3.30477	49	25	21027	36
			O=C(C1CN(C(=O)C1)c1ccccc1)N1CCN(CC1)c1ccccc1	0	Low pScore.	801	6	0.749064	16	5	6888	6
