# Supplementary material for: A High-Content Screen Reveals New Small-Molecule Enhancers of Ras/Mapk Signaling as Probes for Zebrafish Heart Development
Source: Molecules. 2018 Jul 11;23(7):1691. doi: 10.3390/molecules23071691 (PMC6099644; doi:10.3390/molecules23071691)
Supplement: Supplementary file 1 [file molecules-23-01691-s001.zip › molecules-327113 Supplementary Figures & Data/Supplementary Data 1 timtecR.xls]

## Sheet: sorted
SUPPLEMENTAL TABLE 1. PAINS analysis.
IDNUMBER	CLUSTER	STRUCTURE	IUPACNAME	ZINC15 score	ZINC15 features	CBligand score	FAFDrugs4 PAINS score	FAFDrugs4 PAINS features	repurchased	date	cluster coverage
ST014168	enones	C1(/C(/C(=C/c2ccccc2)CN(C1)C(C)C)=O)=C\c1ccccc1	3,5-bis(phenylmethylene)-1-(methylethyl)azaperhydroin-4-one			reject	Intermediate	PAINS_Filter_less150_ene_one_ene_A(57),	no	N/A	yes, 5/11
ST020087	enones	C1(/C(/C(=C\c2c(Br)cccc2)CN(C1)C)=O)=C\c1c(Br)cccc1	3,5-bis[(2-bromophenyl)methylene]-1-methylazaperhydroin-4-one			reject	Intermediate	PAINS_Filter_less150_ene_one_ene_A(57),	yes	2012-10-16
ST020089	enones	C1(/C(/C(=C\c2ccc(cc2)C)CN(C1)C)=O)=C\c1ccc(cc1)C	3,5-bis[(4-methylphenyl)methylene]-1-methylazaperhydroin-4-one			reject	Intermediate	PAINS_Filter_less150_ene_one_ene_A(57),	yes	2012-10-16
ST020091	enones	C1(/C(/C(=C\c2cc3OCOc3cc2)CN(C1)C)=O)=C\c1cc2OCOc2cc1	3-(2H-benzo[3,4-d]1,3-dioxolan-5-ylmethylene)-5-(2H-benzo[3,4-d]1,3-dioxolen-5 -ylmethylene)-1-methylazaperhydroin-4-one	aggregator	testing suggested	reject	Intermediate	PAINS_Filter_less150_ene_one_ene_A(57),	no	N/A
ST020093	enones	C1(/C(/C(=C\c2c(Cl)cccc2)CN(C1)C)=O)=C\c1c(Cl)cccc1	3,5-bis[(2-chlorophenyl)methylene]-1-methylazaperhydroin-4-one			reject	Intermediate	PAINS_Filter_less150_ene_one_ene_A(57),	no	N/A
ST020101	enones	C1(/C(/C(=C\c2ccc(cc2)C)CN(C1)CC)=O)=C\c1ccc(cc1)C	3,5-bis[(4-methylphenyl)methylene]-1-ethylazaperhydroin-4-one			reject	Intermediate	PAINS_Filter_less150_ene_one_ene_A(57),	yes	2012-10-16
ST020102	enones	C1(/C(/C(=C\c2ccc(cc2)Br)CN(C1)CC)=O)=C\c1ccc(cc1)Br	3,5-bis[(4-bromophenyl)methylene]-1-ethylazaperhydroin-4-one			reject	Intermediate	PAINS_Filter_less150_ene_one_ene_A(57),	yes	2012-10-16
ST020104	enones	C1(/C(/C(=C\c2c(Br)cccc2)CN(C1)CC)=O)=C\c1c(Br)cccc1	3,5-bis[(2-bromophenyl)methylene]-1-ethylazaperhydroin-4-one			reject	Intermediate	PAINS_Filter_less150_ene_one_ene_A(57),	no	N/A
ST058277	enones	N1(c2nc(c3ccccc3)cs2)C(/C(=C\c2occc2)C(=N1)C)=O	4-(2-furylmethylene)-3-methyl-1-(4-phenyl(1,3-thiazol-2-yl))-1,2-diazolin-5-on e	pains	detected ene_five_het_A(201)	reject	Intermediate	PAINS_Filter_more150_ene_five_het_A(201),	yes	N/A
ST058282	enones	N1(c2sc(C(=O)OCC)c(n2)C)C(/C(=C\c2occc2)C(=N1)C)=O	ethyl 2-[4-(2-furylmethylene)-3-methyl-5-oxo(1,2-diazolinyl)]-4-methyl-1,3-thi azole-5-carboxylate	pains	detected ene_five_het_A(201)	reject	Intermediate	PAINS_Filter_more150_ene_five_het_A(201),	no	N/A
ST060248	enones	C=1(C(=O)CCC1)CSc1ccccc1	2-(phenylthiomethyl)cyclopent-2-en-1-one			accept	Accepted		no	N/A
ST003424	imines	c1cc2sc(n3c(c(/C(=N\CCCN4CCOCC4)C)c([nH]3)C(F)(F)F)=O)nc2cc1	4-((1E)-1-methyl-5-morpholin-4-yl-2-azapent-1-enyl)-1-benzothiazol-2-yl-3-(tri fluoromethyl)-3-pyrazolin-5-one			accept	Accepted		yes	2012-05-24	yes, 2/8
ST009598	imines	c1(c(c(Cl)cc(c1)Cl)O)/C=N\c1cc(Cl)c(cc1)C	2-[(1E)-2-(3-chloro-4-methylphenyl)-2-azavinyl]-4,6-dichlorophenol			accept	Accepted		yes	2011-08-12
ST010309	imines	c1(/C=N\c2cc(F)ccc2)c(ccc(c1)Br)O	2-[(1E)-2-(3-fluorophenyl)-2-azavinyl]-4-bromophenol			accept	Accepted		no	N/A
ST016420	imines	Cc1nc(NS(c2ccc(/N=C\c3c(c([N+]([O-])=O)cc(c3)Br)O)cc2)(=O)=O)nc(c1)C	({4-[(1E)-2-(5-bromo-2-hydroxy-3-nitrophenyl)-1-azavinyl]phenyl}sulfonyl)(4,6- dimethylpyrimidin-2-yl)amine			accept	Accepted		no	N/A
ST016485	imines	c1([N+]([O-])=O)c(c(/C=N\c2cc(Cl)c(cc2)Cl)cc(c1)Br)O	6-[(1E)-2-(3,4-dichlorophenyl)-2-azavinyl]-4-bromo-2-nitrophenol			accept	Accepted		no	N/A
ST034760	imines	c1([N+]([O-])=O)oc(/C=N\c2c(c(Cl)ccc2)C)cc1	5-[(1E)-2-(3-chloro-2-methylphenyl)-2-azavinyl]-2-nitrofuran			accept	Accepted		no	N/A
ST035796	imines	c1([N+]([O-])=O)sc(/C=N\c2cc(Cl)cc(c2)Cl)cc1	5-[(1E)-2-(3,5-dichlorophenyl)-2-azavinyl]-2-nitrothiophene			accept	Accepted		no	N/A
ST036048	imines	c1([N+]([O-])=O)sc(/C=N\c2cc(C#N)ccc2)cc1	3-[(1E)-2-(5-nitro(2-thienyl))-1-azavinyl]benzenecarbonitrile			accept	Accepted		no	N/A
ST036416	imines	[N+](c1cc(/N=C\c2oc([N+]([O-])=O)cc2)ccc1Cl)([O-])=O	5-[(1E)-2-(4-chloro-3-nitrophenyl)-2-azavinyl]-2-nitrofuran			accept	Accepted		no	N/A
ST001746	maolonodinitriles	C(/C#N)(C#N)=C\c1ccc(cc1)Br	[(4-bromophenyl)methylene]methane-1,1-dicarbonitrile	pains	detected ene_cyano_A(19)	reject	Intermediate	PAINS_Filter_less150_ene_cyano_A(19),	yes	N/A	yes, 3/6
ST012007	maolonodinitriles	c1ccc([N+]([O-])=O)cc1C\C=C(/C#N)C#N	[2-(3-nitrophenyl)ethylidene]methane-1,1-dicarbonitrile			accept	Accepted		no	N/A
ST020943	maolonodinitriles	c1([N+]([O-])=O)c(sc(c1)/C=C(\C#N)C#N)C	[(5-methyl-4-nitro-2-thienyl)methylene]methane-1,1-dicarbonitrile			accept	Accepted		no	N/A
ST030631	maolonodinitriles	c1(c(oc(c1)C)SCC)/C=C(\C#N)C#N	[(2-ethylthio-5-methyl-3-furyl)methylene]methane-1,1-dicarbonitrile			accept	Accepted		yes	2014-10-09
ST036356	malonodinitriles	[N+](c1c(/C=C(\C#N)C#N)cc(c(c1)OC)OC)([O-])=O	[(4,5-dimethoxy-2-nitrophenyl)methylene]methane-1,1-dicarbonitrile	pains	detected ene_cyano_A(19)	reject	Intermediate	PAINS_Filter_less150_ene_cyano_A(19),	yes	2014-10-09
ST049072	malonodinitriles	C(/C#N)(C#N)=C/c1cc(OCC#C)ccc1	[(3-prop-2-ynyloxyphenyl)methylene]methane-1,1-dicarbonitrile	pains	detected ene_cyano_A(19)	reject	Intermediate	PAINS_Filter_less150_ene_cyano_A(19),	no	N/A
ST001193	pyrrolidino dihydroquinoline dinitriles	c1ccc(C([C@H]2[C@@H]([C](C3N2c2ccccc2C=C3)(C#N)C#N)c2c(ccc(c2)C)C)=O)cc1	(1R,2R)-2-(2,5-dimethylphenyl)-1-(phenylcarbonyl)-10,3a-dihydropyrrolidino[1,2 -a]quinoline-3,3-dicarbonitrile			accept	Accepted		yes	2012-05-24	yes, 3/4
ST006994	pyrrolidino dihydroquinoline dinitriles	c1ccc(C([C@@H]2[C@H]([C@]([C@@H]3(N2c2ccccc2C=C3))(C#N)C#N)c2c(OC)cccc2)=O)cc1	(1S,2R,3aR)-2-(2-methoxyphenyl)-1-(phenylcarbonyl)-10,3a-dihydropyrrolidino[1, 2-a]quinoline-3,3-dicarbonitrile			accept	Accepted		yes	2012-05-24
ST014213	pyrrolidino dihydroquinoline dinitriles	c1ccc2[C@H]3(N(C=Cc2c1)[C@@H]([C@H]([C@@]3(C#N)C#N)C(C)(C)C)c1cc(OC)cc(c1)OC)	(8S,9S,10aR)-8-(3,5-dimethoxyphenyl)-9-(tert-butyl)-7,10a-dihydropyrrolidino[2 ,1-a]isoquinoline-10,10-dicarbonitrile			accept	Accepted		yes	N/A
ST020760	pyrrolidino dihydroquinoline dinitriles	C1(C2N(c3ccccc3C=C2)C(C1c1c(cc(cc1)Cl)Cl)C(=O)c1ccccc1)(C#N)C#N	2-(2,4-dichlorophenyl)-1-(phenylcarbonyl)-10,3a-dihydropyrrolidino[1,2-a]quino line-3,3-dicarbonitrile			accept	Accepted		no	N/A
ST006554	amino nitriles	c12c(OC(=C(C1c1oc(c3c([N+]([O-])=O)cccc3)cc1)C#N)N)c1ccccc1oc2=O	2-amino-4-[5-(2-nitrophenyl)(2-furyl)]-5-oxo-4H-pyrano[3,2-c]chromene-3-carbon itrile			accept	Accepted		yes	2012-05-24	yes, 2/3
ST011282	amino nitriles	c=12n(C(c3ccc(cc3)F)C(=C(C1C#N)N)C#N)c(=O)c(/s2)=C\c1ccc(F)cc1	7-amino-5-(4-fluorophenyl)-2-[(4-fluorophenyl)methylene]-3-oxo-4,5-dihydro-1,3 -thiazolidino[3,2-a]pyridine-6,8-dicarbonitrile			accept	Intermediate	PAINS_Filter_less150_ene_five_het_B_bis(90),	yes	2012-10-12
ST070368	amino nitriles	C(#N)C=1C(C2=C(OC1N)C(/CN(C2)CC)=C/c1ccccc1)c1ccccc1	2-amino-6-ethyl-4-phenyl-8-(phenylmethylene)-5,6,7-trihydro-4H-pyrano[3,2-c]py ridine-3-carbonitrile	pains, aggregator	detected dhp_amino_CN_A(13)	accept	Intermediate	PAINS_Filter_less15_dhp_amino_CN_A(13),	no	N/A
ST012645	phenyl sulfonamides	c1c(Cl)ccc(S(Nc2c([N+]([O-])=O)cc(cc2)Cl)(=O)=O)c1	(4-chloro-2-nitrophenyl)[(4-chlorophenyl)sulfonyl]amine			accept	Accepted		no	N/A	yes, 1/3
ST055397	phenyl sulfonamides	S(NCc1ccncc1)(c1ccc(cc1)OCC)(=O)=O	[(4-ethoxyphenyl)sulfonyl](4-pyridylmethyl)amine			accept	Accepted		yes	2014-10-09
ST070031	phenyl sulfonamides	S(Nc1cc2OCOc2cc1CCC)(c1cc2n(c(=O)oc2cc1)C)(=O)=O	3-methyl-5-{[(6-propyl(2H-benzo[3,4-d]1,3-dioxolan-5-yl))amino]sulfonyl}-3-hyd robenzoxazol-2-one			accept	Accepted		no	N/A
ST015451	thiophene amides	c1(c(sc2c1CCC2)NC(C(F)(F)F)=O)C(Nc1ccc(cc1)OC)=O	2,2,2-trifluoro-N-{3-[N-(4-methoxyphenyl)carbamoyl](4,5,6-trihydrocyclopenta[2 ,1-d]thiophen-2-yl)}acetamide	aggregator	testing needed	accept	Accepted		yes	2012-10-16	yes, 3/3
ST015557	thiophene amides	c1(c(c2CCCCc2s1)C(=O)O)NC(c1ccc(cc1)Br)=O	2-[(4-bromophenyl)carbonylamino]-4,5,6,7-tetrahydrobenzo[b]thiophene-3-carboxy lic acid			accept	Accepted		yes	2012-10-16
ST016037	thiophene amides	c1(c(sc2c1CCCCC2)NC(C(F)(F)F)=O)C(Nc1ccc(cc1)Cl)=O	N-{3-[N-(4-chlorophenyl)carbamoyl](4,5,6,7,8-pentahydrocyclohepta[2,1-d]thioph en-2-yl)}-2,2,2-trifluoroacetamide	aggregator	testing needed	accept	Accepted		yes	2012-10-16
ST001446	singleton	c1([N+]([O-])=O)cc([N+]([O-])=O)ccc1Sc1ccsc1	2,4-dinitro-1-(3-thienylthio)benzene			accept	Accepted		yes	2012-05-24
ST006408	singleton	C(N)CCNc1c([N+]([O-])=O)cc(Cl)cc1	(3-aminopropyl)(4-chloro-2-nitrophenyl)amine			accept	Accepted		yes	2012-05-24
ST014045	singleton	C(/C(c1cc2OCOc2cc1)=O)(=C(\SCC(c1cc2OCOc2cc1)=O)SCC#N)C#N	(2E)-3-(2-(2H-benzo[d]1,3-dioxolen-5-yl)-2-oxoethylthio)-2-(2H-benzo[3,4-d]1,3 -dioxolen-5-ylcarbonyl)-3-(cyanomethylthio)prop-2-enenitrile			accept	Accepted		yes	N/A
ST018532	singleton	c1(nc2cc([N+]([O-])=O)ccc2[nH]1)C(F)(F)F	5-nitro-2-(trifluoromethyl)benzimidazole			accept	Accepted		yes	2012-10-16
ST023850	singleton	c1ccc2c(c3c(C2=O)nc2n(n3)nnn2)c1	indeno[2,3-e]1,2,3,4-tetraazolo[1,5-b]1,2,4-triazin-10-one			accept	Accepted		no	N/A
ST039752	singleton	c1(cc(Br)ccc1OCC(NC(C)(C)C)=O)Br	2-(2,4-dibromophenoxy)-N-(tert-butyl)acetamide			accept	Accepted		yes	2014-10-09
ST052317	singleton	[N+](C1C(c2cc(OC)c(c(c2)OC)OC)NC(CC1)=O)([O-])=O	5-nitro-6-(3,4,5-trimethoxyphenyl)piperidin-2-one			accept	Accepted		yes	2014-10-09
ST057261	singleton	C([C@@H]1Oc2c(c3O[C@H]4[C@@H](C(=O)c3cc2)c2c(OC4)cc(c(c2)OC)OC)C1)(=C)C	(12aS,6aS,2R)-8,9-dimethoxy-2-(1-methylvinyl)-1,2-dihydrochromano[3,4-b]furano [2,3-h]chroman-6-one			accept	Accepted		no	N/A
ST057317	singleton	c1ccc2c(c1)c(C(C(N(C)c1ccccc1)=O)=O)c[nH]2	2-indol-3-yl-N-methyl-2-oxo-N-phenylacetamide			accept	Accepted		no	N/A
ST066328	singleton	c1(nc(ccn1)C)NC(CCSc1ccccc1)=O	N-(4-methylpyrimidin-2-yl)-3-phenylthiopropanamide			accept	Accepted		yes	2014-10-09
ST067074	singleton	N1(C(CC(C1)C(N1CCN(CC1)c1ccc(cc1)F)=O)=O)c1ccc(cc1)OC	4-{[4-(4-fluorophenyl)piperazinyl]carbonyl}-1-(4-methoxyphenyl)pyrrolidin-2-on e			accept	Accepted		yes	2014-10-09
	Fifty visually confirmed primary screen hits were analyzed for predicted pan assay interference compounds (PAINS) by publicly available analysis engines (ZINC15, www.zinc15.docking.org); FAFDrugs4 (Free ADME-Tox Filtering Tool, http://fafdrugs3.mti.univ-paris-diderot.fr/); False Positive Remover (www.cbligand.org); accessed May 2018). Compounds were grouped by structural similarity by a Medicinal…
